# Supplementary material for: Zinc Oxide Nanoparticles Biosynthesized by Eriobotrya japonica Leaf Extract: Characterization, Insecticidal and Antibacterial Properties
Source: Plants (Basel). 2023 Jul 31;12(15):2826. doi: 10.3390/plants12152826 (PMC10421472; doi:10.3390/plants12152826)
Supplement: Supplementary file 1 [file plants-12-02826-s001.zip]

Archive with 1 entries (1 files):
- plants-2488831-supplementary.pdf
